# Supplementary material for: Serum Metabolome and Lipidome Changes in Adult Patients with Primary Dengue Infection
Source: PLoS Negl Trop Dis. 2013 Aug 15;7(8):e2373. doi: 10.1371/journal.pntd.0002373 (PMC3744433; doi:10.1371/journal.pntd.0002373)
Supplement: Table S2 — Optimized lipid-dependent mass spectrometry parameters for MRM. (XLSX) [file pntd.0002373.s009.xlsx]

## Sheet: Sheet1
Table S2. Optimized lipid-dependent mass spectrometry parameters for MRM
Lipid Class	Lipid Species†	MRM transition (m/z)	Polarity	CE††	Frag V‡	Gas Temp (°C)	Gas Flow (L/min)	Shealth Gas Temp (°C)	Shealth Gas Flow (L/min)	V Capπ (V)	Nozzle V (V)
Ceramide	Cer d18:1/17:0*	550.5à264.4	Positive	24	118	350	10	400	11	4000	1000
Ceramide-1-phosphate	C1P d18:1/17:0*	424.27à264.4	Positive	30	120	350	10	400	11	4000	1000
Glucosylceramide	GlcCer d18:1/8:0*	588.45à 264.4	Positive	28	130	350	10	400	11	4000	1000
Galactosylceramide	GalCer d18:1/8:0*	588.45à264.4	Positive	28	170	350	10	400	11	4000	1000
Lactosylceramide	LacCer d18:1/8:0*	806.57à264.4	Positive	40	140	350	10	400	11	4000	1000
Sphingomyelin	SM d18:1/12:0*	647.51à184.1	Positive	20	160	350	10	400	11	4000	1000
Phosphatidic acid	PA 14:0/14:0	591.4→227.2	Negative	28	174	350	10	400	11	3500	1000
Phosphatidylcholine	PC 14:0/14:0*	678.5à184.1	Positive	28	174	350	10	400	11	4000	500
Phosphatidylethanolamine	PE 14:0/14:0	634.5→227.2	Negative	32	174	350	10	400	11	3500	1000
Phosphatidylglycerol	PG 14:0/14:0	665.4→227.2	Negative	36	212	350	10	400	11	3500	1000
Phosphatidylinositol	PI 14:0/14:0	809.5à241.3	Negative	48	280	350	10	400	11	3500	1000
Phosphatidylserine	PS 14:0/14:0	678.4à227.2	Negative	26	180	350	10	400	11	3500	500
†Selected lipid species were shown to demonstrate CE and Frag V compensation for different carbon acyl lengths
††Collision energy
‡Fragmentor voltage
πCapillary voltage
*Non-naturally occuring molecular species used as internal standards
