# Supplementary material for: Serum Metabolome and Lipidome Changes in Adult Patients with Primary Dengue Infection
Source: PLoS Negl Trop Dis. 2013 Aug 15;7(8):e2373. doi: 10.1371/journal.pntd.0002373 (PMC3744433; doi:10.1371/journal.pntd.0002373)
Supplement: Table S3 — Linearity, Limit of Detection (LOD) and Limit of Quantitation (LOQ) of sphingolipids. LOD and LOQ were determined according to the International Conference on Harmonization (ICH) guidelines. (XLSX) [file pntd.0002373.s010.xlsx]

## Sheet: Sheet1
Table S3. Linearity, Limit of Detection (LOD) and Limit of Quantitation (LOQ) of sphingolipids and phospholipids. LOD and LOQ were determined according to the International Conference on Harmonization (ICH) guidelines
Lipid	Calibration range (ng/mL)	Average r2	LOD†	LOQ‡	RSD*
Lactosylceramide	0.01-100	0.988	0.169	0.513	0.372
Monohexosylceramide	0.1-100	0.988	0.193	0.585	6.169
Sphingomyelin	0.01-100	0.982	3.259	9.875	1.59
Ceramide-1-phosphate	0.01-100	0.973	2.377	7.202	4.779
Ceramide	0.01-100	0.992	0.113	0.343	1.188
Phosphatidic acid	0.01-100	0.992	1.45	4.43	1.35
Phosphatidylcholine	0.01-100	0.992	2.37672	7.20218	4.77861
Phosphatidylethanolamine	0.01-100	0.992	0.149548	0.453177	3.5692
Phosphatidylglycerol	0.1-100	0.988	0.135427	0.410384	3.45377
Phosphatidylinositol	0.01-100	0.992	0.169189	0.512694	0.372069
Phosphatidylserine	1-100	0.988	10.2988	31.2086	6.70123
†Limit of detection, LOD = 3.3 ´ (SD of y intercept)/average of slope
‡Limit of quantification, LOQ = 10 ´ (SD of y intecept)/average slope
*Relative Standard Deviation, RSD = (SD/average) ´ 100
